# Supplementary material for: Stem Cell Factor SOX9 Interacts with a Cell Death Regulator RIPK1 and Results in Escape of Cancer Stem Cell Death
Source: Cells. 2022 Jan 21;11(3):363. doi: 10.3390/cells11030363 (PMC8834197; doi:10.3390/cells11030363)
Supplement: Supplementary file 1 [file cells-11-00363-s001.zip]

Archive with 1 entries (1 files):
- cells-1521739-supplementary.pdf
